# Supplementary material for: Characterization of Gonadotropin-Releasing Hormone (GnRH) Genes From Cartilaginous Fish: Evolutionary Perspectives
Source: Front Neurosci. 2018 Sep 6;12:607. doi: 10.3389/fnins.2018.00607 (PMC6135963; doi:10.3389/fnins.2018.00607)
Supplement: TABLE S3 — Chromosomal locations of gene orthologs in the synteny analysis of the GnRH loci. All human gene names in the table are approved HGNC symbols and the genes from other species have been given the name of their human orthologs. Chromosomal locations of genes are expressed in bp. Blanks represent genes that have not been found in the current genome databases. Non-syntenic genes are in gray. [file Table_3.XLSX]

## Sheet: GnRH1 locus
Gene	Designation	Species	Ensembl ID	Chromosome location	Position (bp)
KCTD9	Potassium channel tetramerization domain containing 9	S. canicula
		R. typus		NW_018048068	9,524 - 2,4318
		C. milii		sc 563	40,501 - 48,517
		H. sapiens	ENSG00000104756	8	25,458,476 - 25,427,847
		G. Gallus	ENSGALG00000000275	22	825,262 - 833,324
		X. tropicalis	ENSXETG00000034350	GL172666	3,745,741 - 3,737,054
		O. latipes	ENSORLG00000014240	9	20,513,630 - 20,519,335
		L. oculatus	ENSLOCG00000014981	LG1	5,741,103 - 5,747,912
GnRH1	Gonadotropin-releasing hormone 1	S. canicula		sc 691705, sc 669879, sc 433394, sc 243066
		R. typus		NW_018048068	31,721-31,920 (exon 1)
		C. milii		sc 563	50,738 - 52,663
				sc 976	13,314 - 14,963
		H. sapiens	ENSG00000147437	8	25,424,654 - 25,419,260
		G. Gallus	ENSGALG00000000277	22	835,870 - 838,873
		X. tropicalis	ENSXETG00000010147	GL172666	3,734,336 - 3,732,071
		O. latipes	ENSORLG00000014247	9	20,520,793 - 20,521,478
		L. oculatus	ENSLOCG00000014983	LG1	5,753,739 - 5,755,593
DOCK5	Dedicator of cytokinesis 5	S. canicula
		R. typus
		C. milii	SINCAMG00000006199	sc 976	16,722 - 22, 879 (partial)
		H. sapiens	ENSG00000147459	8	25,184,723 - 25,418,082
		G. Gallus	ENSGALG00000000311	22	915,617 - 844,644
		X. tropicalis	ENSXETG00000031383	GL172666	3,682,704 - 3,728,773
		O. latipes	ENSORLG00000014443	9	20,647,193 - 20,682,348
		L. oculatus	ENSLOCG00000015676	LG1	13,121,748 - 13,196,314
MTHFD2	Methylenetetrahydrofolate dehydrogenase (NADP+ dependent) 2	S. canicula
		R. typus
		C. milii	SINCAMG00000006183	sc 976	2,566 - 7,311
		H. sapiens		2
		G. Gallus	ENSGALG00000034344	22	2,886,809 - 2,893,328
		X. tropicalis		GL172676.1
		O. latipes	ENSORLG00000006229	9	11,633,742 - 11,630,688
		L. oculatus	ENSLOCG00000015377	LG1	9,811,178 - 9,805,122
SLC4A5	Solute carrier family 4 member 5	S. canicula
		R. typus
		C. milii		sc 563	56,432 - 63,180 (partial)
		H. sapiens		2
		G. Gallus	ENSGALG00000032146	22	2,913,802 - 2,895,458
		X. tropicalis		GL172676.1
		O. latipes	ENSORLG00000016060	9	26,086,173 - 26,108,364
		L. oculatus	ENSLOCG00000015371	LG1	9,754,449 - 9,801,005

## Sheet: GnRH2 locus
Gene	Designation	Species	Ensembl ID	Chromosome location	Position (Mb)
LZTS3	Leucine zipper tumor suppressor family member 3	S. canicula
		R. typus
		C. milii		sc 59	2,402,230-2,431,359
		H. sapiens	ENSG00000088899	20	3,173,592 - 3,162,617
		G. Gallus	ENSGALG00000016001	4	89,258,225 - 89,251,924
		X. tropicalis	ENSXETG00000017977	GL172841	1,462,793 - 1,467,216
		O. latipes		9
		L. oculatus	ENSLOCG00000001268	LG2	539,312 - 543,626
UBOX5	U-box domain containing 5	S. canicula
		R. typus
		C. milii		sc 59	2,484,175-2,494,566
		H. sapiens	ENSG00000185019	20	3,160,196 - 3,107,573
		G. Gallus	ENSGALG00000035134	4	89,234,403 - 89,228,755
		X. tropicalis	ENSXETG00000027330	GL172841	1,478,953 - 1,493,322
		O. latipes		9
		L. oculatus
VT	Vapopressin	S. canicula
		R. typus		NW_018034174	236,089-241,744
		C. milii		sc 59	2,505,593-2,512,045
		H. sapiens	ENSG00000101200	20	3,084,724 - 3,082,556
		G. Gallus	ENSGALG00000014117	4	89,224,343 - 89,222,770
		X. tropicalis	ENSXETG00000017979	GL172841	1,521,564 - 1,527,816
		O. latipes		9
		L. oculatus
OT	Oxytocin	S. canicula
		R. typus		NW_018034174	207,519-212,465
		C. milii		sc 59	2,519,993-2,523,644
		H. sapiens	ENSG00000101405	20	3,071,620 - 3,072,517
		G. Gallus	ENSGALG00000019026	4	89,220,542 - 89,219,041
		X. tropicalis	ENSXETG00000027327	GL172841	1,536,620 - 1,541,138
		O. latipes		9
		L. oculatus	ENSLOCG00000001161	LG2	438,215 - 434,013
GnRH2	Gonadotropin-releasing hormone 2	S. canicula		sc 291231, sc 224214, sc 227869, sc 24595
		R. typus		NW_018034174	203,783-206,975
		C. milii		sc 59	2,524,239-2,528,272
		H. sapiens	ENSG00000125787	20	3,043,622 - 3,045,747
		G. Gallus		4
		X. tropicalis	ENSXETG00000032792	GL172841	1,551,891 - 1,548,834
		O. latipes	ENSORLG00000008485	5	16,160,763 - 16,161,955
		L. oculatus
PTPRA	Protein tyrosine phosphatase, receptor type A	S. canicula
		R. typus		NW_018034174	12,210-46,656
		C. milii		sc 59	2,541,416-2,630,465
		H. sapiens	ENSG00000132670	20	2,864,184 - 3,039,076
		G. Gallus	ENSGALG00000015995	4	89,114,207 - 89,212,205
		X. tropicalis	ENSXETG00000017982	GL172841	1,645,653 - 1,583,220
		O. latipes	ENSORLG00000008471	5	16,137,768 - 16,154,212
		L. oculatus	ENSLOCG00000001040	LG2	331,465 - 347,569
MAVS	Mitochondrial antiviral signaling protein	S. canicula
		R. typus
		C. milii		sc 59	2,683,493-2,690,743
		H. sapiens	ENSG00000088888	20	3,846,799 - 3,876,123
		G. Gallus	ENSGALG00000040428	4	89,111,916 - 89,103,842
		X. tropicalis	ENSXETG00000032111	GL172841	1,655,377 - 1,657,262
		O. latipes		22
		L. oculatus		LG4
PANK2	Pantothenate kinase 2	S. canicula
		R. typus
		C. milii		sc 59	2,700,555-2,729,521
		H. sapiens	ENSG00000125779	20	3,888,839 - 3,929,882
		G. Gallus	ENSGALG00000015978	4	89,103,167 - 89,093,853
		X. tropicalis	ENSXETG00000017986	GL172841	1,682,865 - 1,689,716
		O. latipes		22
		L. oculatus		LG4
RNF24	Ring finger protein 24	S. canicula
		R. typus
		C. milii		sc 59	2,750,354-2,773,438
		H. sapiens	ENSG00000101236	20	4,015,582 - 3,927,309
		G. Gallus	ENSGALG00000027533	4	89,084,925 - 89,092,486
		X. tropicalis	ENSXETG00000017989	GL172841	1,764,513 - 1,778,822
		O. latipes		1
		L. oculatus		LG4
SMOX	Spermine oxidase	S. canicula
		R. typus
		C. milii		sc 59	2,849,267-2,874,360
		H. sapiens	ENSG00000088826	20	4,120,980 - 4,187,747
		G. Gallus	ENSGALG00000015977	4	89,015,690 - 88,971,253
		X. tropicalis	ENSXETG00000017992	GL172841	1,833,098 - 1,848,002
		O. latipes		1
		L. oculatus		LG4

## Sheet: GnRH3 locus
Gene	Designation	Species	Ensembl ID	Chromosome location	Position (Mb)
DOCK1	Dedicator of cytokinesis 1	S. canicula
		R. typus
		C. milii		sc 3	331,762-471,349
		H. sapiens	ENSG00000150760	10	126,905,409 - 127,452,517
		G. Gallus	ENSGALG00000042259	6	32,938,446 - 33,212,336
		X. tropicalis	ENSXETG00000005204	GL172668	3,292,219 - 3,104,307
		O. latipes	ENSORLG00000009890	19	11,013,132 - 11,170,560
		L. oculatus	ENSLOCG00000007697	LG5	13,782,285 - 13,490,430
FAM196A	Family with sequence similarity 196 member A	S. canicula
		R. typus
		C. milii		sc 3	345,346-370,480
		H. sapiens	ENSG00000188916	10	127,196,158 - 127,135,426
		G. Gallus	ENSGALG00000040836	6	33,056,055 - 33,027,250
		X. tropicalis	ENSXETG00000005213	GL172668	3,210,778 - 3,225,018
		O. latipes	ENSORLG00000005765	15	18,647,452 - 18,628,196
			ENSORLG00000009903	19	11,089,349 - 11,068,268
		L. oculatus	ENSLOCG00000007774	LG5	13,629,339 - 13,667,750
FOXI2	Forkhead box I2	S. canicula
		R. typus		NW_018056427	25,549-27,885
		C. milii		sc 3	522,796-525,870
		H. sapiens	ENSG00000186766	10	127,737,235 - 127,741,186
		G. Gallus
		X. tropicalis	ENSXETG00000005199	GL172668	3,019,411 - 3,022,600
		O. latipes
		L. oculatus	ENSLOCG00000007685	LG5	13,450,503 - 13,448,129
CLRN3	Clarin 3	S. canicula
		R. typus		NW_018056427	257,747-266,041
		C. milii		sc 3	595,940-596,305
		H. sapiens	ENSG00000180745	10	127,892,947 - 127,877,841
		G. Gallus	ENSGALG00000009787	6	33,313,820 - 33,305,940
		X. tropicalis	ENSXETG00000028098	GL172668	2,938,719 - 2,943,513
		O. latipes	ENSORLG00000009909	19	11,205,210 - 11,203,103
		L. oculatus	ENSLOCG00000007677	LG5	13,397,883 - 13,401,775
PTPRE	Protein tyrosine phosphatase, receptor type E	S. canicula
		R. typus		NW_018056427	277,557-548,304
		C. milii		sc 3	602,332-698,176
		H. sapiens	ENSG00000132334	10	127,907,061 - 128,085,855
		G. Gallus	ENSGALG00000009823	6	33,369,643 - 33,400,319
		X. tropicalis	ENSXETG00000005190	GL172668	2,845,535 - 2,816,535
		O. latipes	ENSORLG00000009934	19	11,248,052 - 11,257,736
		L. oculatus	ENSLOCG00000007653	LG5	13,394,241 - 13,319,072
GnRH3	Gonadotropin-releasing hormone 3	S. canicula		sc 39961	6,607-14,287
		R. typus		NW_018056427	569,244-577,642
		C. milii
		H. sapiens
		G. Gallus
		X. tropicalis
		O. latipes	ENSORLG00000005824	15	18,744,310 - 18,745,744
		L. oculatus
MKI67	Marker of proliferation Ki-67	S. canicula
		R. typus		NW_018056427
		C. milii		sc 3	714,903-738,693
		H. sapiens	ENSG00000148773	10	128,126,385 - 128,096,659
		G. Gallus	ENSGALG00000025996	6	33,407,191 - 33,426,169
		X. tropicalis	ENSXETG00000005185	GL172668	2,800,862 - 2,777,535
		O. latipes	ENSORLG00000004358	19	2,986,940 - 2,981,654
		L. oculatus	ENSLOCG00000007643	LG5	13,304,682 - 13,290,177
MGMT	O-6-methylguanine-DNA methyltransferase	S. canicula
		R. typus
		C. milii		sc 3	1,112,013-1,254,670
		H. sapiens	ENSG00000170430	10	129,467,184 - 129,768,007
		G. Gallus	ENSGALG00000042949	6	34,029,566 - 34,171,713
		X. tropicalis	ENSXETG00000025209	GL172668	1,841,323 - 1,551,976
		O. latipes
		L. oculatus	ENSLOCG00000007632	LG5	12,943,739 - 12,856,400
EBF3	Early B-cell factor 3	S. canicula
		R. typus
		C. milii		sc 3	1,300,470-1,402,945
		H. sapiens	ENSG00000108001	10	129,963,841 - 129,835,283
		G. Gallus	ENSGALG00000010461	6	34,316,515 - 34,199,151
		X. tropicalis	ENSXETG00000011309	GL172668	1,311,565 - 1,443,444
		O. latipes	ENSORLG00000005870	15	18,904,079 - 18,837,996
		L. oculatus	ENSLOCG00000007615	LG5	12,740,101 - 12,829,798
GLRX3	Glutaredoxin 3	S. canicula
		R. typus
		C. milii		sc 3	1,465,753-1,473,123
		H. sapiens	ENSG00000108010	10	130,136,399 - 130,184,521
		G. Gallus	ENSGALG00000010464	6	34,357,102 - 34,378,637
		X. tropicalis	ENSXETG00000011308	GL172668	1,232,456 - 1,211,973
		O. latipes
		L. oculatus	ENSLOCG00000007580	LG5	12,714,231 - 12,695,860
